# Supplementary material for: VOE: automated analysis of variant epitopes of SARS-CoV-2 for the development of diagnostic tests or vaccines for COVID-19
Source: PeerJ. 2024 Jun 19;12:e17504. doi: 10.7717/peerj.17504 (PMC11193398; doi:10.7717/peerj.17504)
Supplement: Supplemental Information 1 [file peerj-12-17504-s001.txt]

ERR10291186
ERR10291310
ERR10293696
ERR10298015
ERR10298159
ERR10300767
ERR10300777
ERR10300837
ERR10300839
ERR10300844
ERR10303356
ERR10303359
ERR10303360
ERR10303361
ERR10303362
ERR10303363
ERR10303364
ERR10303365
ERR10303366
ERR10303368
ERR10303369
ERR10303370
ERR10303371
ERR10303372
ERR10303373
ERR10303374
ERR10303375
ERR10303376
ERR10303379
ERR10303380
ERR10303381
ERR10303382
ERR10303383
ERR10303384
ERR10303385
ERR10303386
ERR10303387
ERR10303388
ERR10303389
ERR10303391
ERR10303393
ERR10303394
ERR10303395
ERR10303396
ERR10303397
ERR10303398
ERR10303399
ERR10303400
ERR10303401
ERR10303402
ERR10303403
ERR10303404
ERR10303405
ERR10303406
ERR10303407
ERR10303411
ERR10303412
ERR10303413
ERR10303415
ERR10303416
ERR10303417
ERR10303418
ERR10303419
ERR10303421
ERR10303422
ERR10303424
ERR10303427
ERR10303430
ERR10303432
ERR10303437
ERR10303438
ERR10303439
ERR10303440
ERR10303441
ERR10303442
ERR10303443
ERR10303444
ERR10303445
ERR10303446
ERR10303447
ERR10303448
ERR10303449
ERR10303450
ERR10303451
ERR10303452
ERR10303453
ERR10303454
ERR10303455
ERR10303456
ERR10303457
ERR10303459
ERR10303460
ERR10303461
ERR10303462
ERR10303463
ERR10303464
ERR10303465
ERR10303466
ERR10303467
ERR10303468
ERR10303469
ERR10303470
ERR10303502
ERR10303541
ERR10303723
ERR10303767
ERR10303771
ERR10304212
ERR10304229
ERR10304729
ERR10305494
ERR10305568
ERR10305923
ERR10305932
ERR10307073
ERR10307089
ERR10307090
ERR10307141
ERR10308190
ERR10308194
ERR10310329
ERR10310392
ERR10314160
ERR10314170
ERR10314181
ERR10314237
ERR10318170
ERR10318178
ERR10318179
ERR10318205
ERR10318285
ERR10319102
ERR10321914
ERR10322077
ERR10322083
ERR10322085
ERR10322439
ERR10322440
ERR10322441
ERR10322442
ERR10322443
ERR10322444
ERR10322445
ERR10322446
ERR10322447
ERR10322448
ERR10322449
ERR10322450
ERR10322451
ERR10322452
ERR10322453
ERR10322454
ERR10322455
ERR10322456
ERR10322457
ERR10322458
ERR10322459
ERR10322460
ERR10322461
ERR10322462
ERR10322463
ERR10322464
ERR10322465
ERR10322466
ERR10322467
ERR10322468
ERR10322469
ERR10322470
ERR10322471
ERR10322472
ERR10322473
ERR10322474
ERR10322475
ERR10322476
ERR10322477
ERR10322478
ERR10322479
ERR10322480
ERR10322481
ERR10322482
ERR10322483
ERR10322484
ERR10322485
ERR10322486
ERR10322487
ERR10322488
ERR10322489
ERR10322490
ERR10322491
ERR10322492
ERR10322493
ERR10322494
ERR10322495
ERR10322496
ERR10322497
ERR10322498
ERR10322499
ERR10322500
ERR10322501
ERR10322502
ERR10322503
ERR10322504
ERR10322505
ERR10322506
ERR10322507
ERR10322508
ERR10322509
ERR10322510
ERR10322511
ERR10322512
ERR10322513
ERR10322514
ERR10322515
ERR10322516
ERR10322517
ERR10322518
ERR10322519
ERR10322520
ERR10322521
ERR10322522
ERR10322523
ERR10322524
ERR10322525
ERR10322526
ERR10322527
ERR10322528
ERR10322529
ERR10322530
ERR10322531
ERR10322532
ERR10322533
ERR10322534
ERR10322535
ERR10322536
ERR10322537
ERR10322538
ERR10322539
ERR10322540
ERR10322541
ERR10322542
ERR10322543
ERR10322544
ERR10322545
ERR10322546
ERR10322547
ERR10322548
ERR10322549
ERR10322550
ERR10322551
ERR10322552
ERR10322553
ERR10322554
ERR10322555
ERR10322556
ERR10322557
ERR10322558
ERR10322559
ERR10322560
ERR10322561
ERR10322562
ERR10322563
ERR10322564
ERR10322565
ERR10322566
ERR10322567
ERR10322568
ERR10322569
ERR10322570
ERR10322571
ERR10322572
ERR10322573
ERR10322574
ERR10322575
ERR10322576
ERR10322577
ERR10322578
ERR10322579
ERR10322580
ERR10322581
ERR10322582
ERR10322583
ERR10322584
ERR10322585
ERR10322586
ERR10322587
ERR10322588
ERR10322589
ERR10322590
ERR10322591
ERR10322592
ERR10322593
ERR10322594
ERR10322595
ERR10322596
ERR10322597
ERR10322598
ERR10322599
ERR10322600
ERR10322601
ERR10322602
ERR10322603
ERR10322604
ERR10322605
ERR10322606
ERR10322607
ERR10322608
ERR10322609
ERR10322610
ERR10322611
ERR10322612
ERR10322613
ERR10322614
ERR10322615
ERR10322616
ERR10322617
ERR10322618
ERR10322619
ERR10322620
ERR10322621
ERR10322622
ERR10322623
ERR10322624
ERR10322625
ERR10322626
ERR10322627
ERR10322628
ERR10322629
ERR10322630
ERR10322783
ERR10322784
ERR10322785
ERR10322786
ERR10322787
ERR10322788
ERR10322789
ERR10322790
ERR10322791
ERR10322792
ERR10322793
ERR10322794
ERR10322795
ERR10322796
ERR10322797
ERR10322798
ERR10322799
ERR10322800
ERR10322801
ERR10322802
ERR10322803
ERR10322804
ERR10322805
ERR10322806
ERR10322807
ERR10322808
ERR10322809
ERR10322810
ERR10322811
ERR10322812
ERR10322813
ERR10322814
ERR10322815
ERR10322816
ERR10322817
ERR10322818
ERR10322819
ERR10322820
ERR10322821
ERR10322822
ERR10322823
ERR10322824
ERR10322825
ERR10322826
ERR10322827
ERR10322828
ERR10322829
ERR10322830
ERR10322831
ERR10322832
ERR10322833
ERR10322834
ERR10322835
ERR10322836
ERR10322837
ERR10322838
ERR10322839
ERR10322840
ERR10322841
ERR10322842
ERR10322843
ERR10322844
ERR10322845
ERR10322846
ERR10322847
ERR10322848
ERR10322849
ERR10322850
ERR10322851
ERR10322852
ERR10322853
ERR10322854
ERR10322855
ERR10322856
ERR10322857
ERR10322858
ERR10322859
ERR10322860
ERR10322861
ERR10322862
ERR10322863
ERR10322864
ERR10322865
ERR10322866
ERR10322867
ERR10322868
ERR10322869
ERR10322870
ERR10322871
ERR10322872
ERR10322873
ERR10322874
ERR10322875
ERR10322876
ERR10322877
ERR10322878
ERR10322879
ERR10322880
ERR10322881
ERR10322882
ERR10322883
ERR10322884
ERR10322885
ERR10322886
ERR10322887
ERR10322888
ERR10322889
ERR10322890
ERR10322891
ERR10322892
ERR10322893
ERR10322894
ERR10322895
ERR10322896
ERR10322897
ERR10322898
ERR10322899
ERR10322900
ERR10322901
ERR10322902
ERR10322903
ERR10322904
ERR10322905
ERR10322906
ERR10322907
ERR10322908
ERR10322909
ERR10322910
ERR10322911
ERR10322912
ERR10322913
ERR10322914
ERR10322915
ERR10322916
ERR10322917
ERR10322918
ERR10322919
ERR10322920
ERR10322921
ERR10322922
ERR10322923
ERR10322924
ERR10322925
ERR10322926
ERR10322927
ERR10322928
ERR10322929
ERR10322930
ERR10322931
ERR10322932
ERR10322933
ERR10322934
ERR10322935
ERR10322936
ERR10322937
ERR10322938
ERR10322939
ERR10322940
ERR10322941
ERR10322942
ERR10322943
ERR10322944
ERR10322945
ERR10322946
ERR10322947
ERR10322948
ERR10322949
ERR10322950
ERR10322951
ERR10322952
ERR10322953
ERR10322954
ERR10322955
ERR10322956
ERR10322957
ERR10322958
ERR10322959
ERR10322960
ERR10322961
ERR10322962
ERR10322963
ERR10322964
ERR10322965
ERR10322966
ERR10322967
ERR10322968
ERR10322969
ERR10322970
ERR10322971
ERR10322972
ERR10322973
ERR10322974
ERR10322975
ERR10322976
ERR10322977
ERR10322978
ERR10322979
ERR10322980
ERR10322981
ERR10322982
ERR10372809
ERR10373193
ERR10373231
ERR10373245
ERR10373276
ERR10373278
ERR10373279
ERR10373291
ERR10373307
ERR10373340
ERR10373467
ERR10373471
ERR10377935
ERR10377941
ERR10377949
ERR10377990
ERR10384349
ERR10384358
ERR10384361
ERR10384653
ERR10384799
ERR10384843
ERR10384848
ERR10384853
ERR10384883
ERR10386051
ERR10386052
ERR10386119
ERR10386188
ERR10387021
ERR10387111
ERR10387124
ERR10387137
ERR10387144
ERR10387160
ERR10387161
ERR10387164
ERR10387178
ERR10387209
ERR10387222
ERR10387235
ERR10387253
ERR10387254
ERR10387256
ERR10387332
ERR10387335
ERR10387831
ERR10387834
ERR10388335
ERR10388379
ERR10388410
ERR10388457
ERR10395363
ERR10396009
ERR10396073
ERR10396094
ERR10396095
ERR10396098
ERR10396122
ERR10396129
ERR10396131
ERR10396146
ERR10396155
ERR10396165
ERR10396187
ERR10396191
ERR10396194
ERR10396196
ERR10396224
ERR10396235
ERR10396288
ERR10396293
ERR10396297
ERR10396308
ERR10396327
ERR10396339
ERR10396368
ERR10418300
ERR10418515
ERR10418521
ERR10420138
ERR10421531
ERR10421532
ERR10421541
ERR10421548
ERR10421595
ERR10421637
ERR10421658
ERR10421667
ERR10421676
ERR10421679
ERR10421683
ERR10421688
ERR10421696
ERR10421705
ERR10421720
ERR10421721
ERR10421725
ERR10421726
ERR10421729
ERR10421748
ERR10421752
ERR10421755
ERR10421766
ERR10421786
ERR10421805
ERR10421821
ERR10421822
ERR10421963
ERR10423049
ERR10423078
ERR10423674
ERR10423686
ERR10423696
ERR10423741
ERR10423744
ERR10423749
ERR10423756
ERR10423806
ERR10423812
ERR10423826
ERR10423834
ERR10423844
ERR10423880
ERR10423889
ERR10423897
ERR10423918
ERR10423933
ERR10423937
ERR10423952
ERR10423960
ERR10429962
ERR10429963
ERR10429964
ERR10429965
ERR10429966
ERR10429967
ERR10429968
ERR10429969
ERR10429970
ERR10429971
ERR10429972
ERR10429973
ERR10429974
ERR10429975
ERR10429976
ERR10429977
ERR10429978
ERR10429979
ERR10429980
ERR10429981
ERR10429982
ERR10429983
ERR10429984
ERR10429985
ERR10429986
ERR10429987
ERR10429988
ERR10429989
ERR10429990
ERR10429991
ERR10429992
ERR10429993
ERR10429994
ERR10429995
ERR10429996
ERR10429997
ERR10429998
ERR10429999
ERR10430000
ERR10430001
ERR10430002
ERR10430003
ERR10430004
ERR10430005
ERR10430006
ERR10430007
ERR10430008
ERR10430009
ERR10430010
ERR10430011
ERR10430012
ERR10430013
ERR10430014
ERR10430015
ERR10430016
ERR10430017
ERR10430018
ERR10430019
ERR10430020
ERR10430021
ERR10430022
ERR10430023
ERR10430024
ERR10430025
ERR10430026
ERR10430027
ERR10430028
ERR10430029
ERR10430030
ERR10430031
ERR10430032
ERR10430033
ERR10430034
ERR10430035
ERR10430036
ERR10430037
ERR10430038
ERR10430039
ERR10430040
ERR10430041
ERR10430042
ERR10430043
ERR10430044
ERR10430045
ERR10430046
ERR10430047
ERR10430048
ERR10430049
ERR10430050
ERR10430051
ERR10430052
ERR10430053
ERR10430054
ERR10430055
ERR10430056
ERR10430057
ERR10430058
ERR10430059
ERR10430060
ERR10430061
ERR10430062
ERR10430063
ERR10430064
ERR10430065
ERR10430066
ERR10430067
ERR10430068
ERR10430069
ERR10430070
ERR10430071
ERR10430072
ERR10430073
ERR10430074
ERR10430075
ERR10430076
ERR10430077
ERR10430078
ERR10430079
ERR10430080
ERR10430081
ERR10430082
ERR10430083
ERR10430084
ERR10430085
ERR10430086
ERR10430087
ERR10430088
ERR10430089
ERR10430090
ERR10430091
ERR10430092
ERR10430093
ERR10430094
ERR10430095
ERR10430096
ERR10430097
ERR10430098
ERR10430099
ERR10430100
ERR10430101
ERR10430102
ERR10430103
ERR10430104
ERR10430105
ERR10430106
ERR10430107
ERR10430108
ERR10430109
ERR10430110
ERR10430111
ERR10430112
ERR10430113
ERR10430114
ERR10430115
ERR10430116
ERR10430117
ERR10430118
ERR10430119
ERR10430120
ERR10430121
ERR10430122
ERR10430123
ERR10430124
ERR10430125
ERR10430126
ERR10430127
ERR10430128
ERR10430129
ERR10430130
ERR10430131
ERR10430132
ERR10430133
ERR10430134
ERR10430135
ERR10430136
ERR10430137
ERR10430138
ERR10430139
ERR10430140
ERR10430141
ERR10430142
ERR10430143
ERR10430144
ERR10430145
ERR10430146
ERR10430147
ERR10430148
ERR10430149
ERR10430150
ERR10430151
ERR10430152
ERR10430153
ERR10430154
ERR10430155
ERR10430156
ERR10430157
ERR10430158
ERR10430159
ERR10430160
ERR10430161
ERR10430162
ERR10430163
ERR10430164
ERR10430165
ERR10430166
ERR10430167
ERR10430168
ERR10430169
ERR10430170
ERR10430171
ERR10430172
ERR10430173
ERR10430174
ERR10430175
ERR10430176
ERR10430177
ERR10430178
ERR10430179
ERR10430180
ERR10430181
ERR10430182
ERR10430183
ERR10430184
ERR10430185
ERR10430186
ERR10430187
ERR10430188
ERR10430189
ERR10430190
ERR10430191
ERR10430192
ERR10430193
ERR10430194
ERR10430195
ERR10430196
ERR10430197
ERR10430198
ERR10430199
ERR10430200
ERR10430201
ERR10430202
ERR10430203
ERR10433131
ERR10433235
ERR10433237
ERR10433262
ERR10433287
ERR10433313
ERR10442758
ERR10442775
ERR10442799
ERR10624615
ERR10626838
ERR10627265
ERR10627316
ERR10627716
ERR10627750
ERR10627793
ERR10627808
ERR10627866
ERR10627869
ERR10627870
ERR10627885
ERR10627904
ERR10627906
ERR10627923
ERR10627924
ERR10627934
ERR10627942
ERR10627947
ERR10627954
ERR10627955
ERR10627958
ERR10627977
ERR10627993
ERR10628017
ERR10658082
ERR10658084
ERR10658085
ERR10658088
ERR10658091
ERR10658094
ERR10658100
ERR10658101
ERR10658109
ERR10658128
ERR10658133
ERR10658140
ERR10658149
ERR10658506
ERR10658541
ERR10658550
ERR10661760
ERR10661780
ERR10663351
ERR10663355
ERR10663358
ERR10663364
ERR10663365
ERR10663366
ERR10663367
ERR10663372
ERR10663379
ERR10663388
ERR10663391
ERR10663402
ERR10663409
ERR10663411
ERR10663415
ERR10663422
ERR10665147
ERR10665156
ERR10665162
ERR10665209
ERR10665406
ERR10665407
ERR10666539
ERR10669529
ERR10669554
ERR10682433
ERR10682760
ERR10683173
ERR10683197
ERR10683249
ERR10683257
ERR10687794
ERR10687798
ERR10687803
ERR10688013
ERR10689546
ERR10692418
ERR10692420
ERR10692421
ERR10692422
ERR10692423
ERR10692869
ERR10692870
ERR10692871
ERR10692872
ERR10692873
ERR10692874
ERR10692891
ERR10693026
ERR10693029
ERR10703745
ERR10737995
ERR10754573
ERR10754598
ERR10754627
ERR10754631
ERR10754633
ERR10754643
ERR10754644
ERR10754969
ERR10754977
ERR10754981
ERR10754982
ERR10754989
ERR10754990
ERR10755004
ERR10755022
ERR10755063
ERR10755064
ERR10755113
ERR10755118
ERR10755120
ERR10755121
ERR10755122
ERR10755123
ERR10755124
ERR10755125
ERR10755126
ERR10755128
ERR10755129
ERR10755130
ERR10755131
ERR10755132
ERR10755133
ERR10755134
ERR10755135
ERR10755136
ERR10755137
ERR10755138
ERR10755141
ERR10755142
ERR10755143
ERR10755144
ERR10755146
ERR10755147
ERR10755148
ERR10755149
ERR10755150
ERR10755151
ERR10755152
ERR10755153
ERR10755155
ERR10755156
ERR10755158
ERR10755159
ERR10755160
ERR10755161
ERR10755162
ERR10755163
ERR10755164
ERR10755165
ERR10755166
ERR10755167
ERR10755168
ERR10755169
ERR10755170
ERR10755171
ERR10755172
ERR10755174
ERR10755175
ERR10755176
ERR10755177
ERR10755178
ERR10755179
ERR10755181
ERR10755182
ERR10755183
ERR10755184
ERR10755185
ERR10755259
ERR10755263
ERR10755281
ERR10755292
ERR10755293
ERR10755311
ERR10755312
ERR10755332
ERR10774633
ERR10774634
ERR10774635
ERR10774657
ERR10774660
ERR10774671
ERR10774678
ERR10774688
ERR10818721
ERR10818729
ERR10818740
ERR10818771
ERR10818774
ERR10818805
ERR10818822
ERR10818937
ERR10818942
ERR10818944
ERR10818963
ERR10818978
ERR10818983
ERR10818984
ERR10819027
ERR10819029
ERR10819051
ERR10819084
ERR10819093
ERR10819108
ERR10820996
ERR10821122
ERR10821138
ERR10821143
ERR10821160
ERR10821161
ERR10821255
SRR21554310
SRR21554328
SRR21554448
SRR21618864
SRR21618866
SRR21618867
SRR21618878
SRR21618881
SRR21618904
SRR21618905
SRR21618906
SRR21618907
SRR21618911
SRR21618912
SRR21618920
SRR21618927
SRR21618932
SRR21667877
SRR21793464
SRR21793465
SRR21793512
SRR21793521
SRR21793529
SRR21793605
SRR22127120
SRR22128745
SRR22128756
SRR22128760
SRR22128768
SRR22128774
SRR22128788
SRR22128789
SRR22128792
SRR22128798
SRR22128801
SRR22128802
SRR22128811
SRR22128812
SRR22128819
SRR22128820
SRR22128821
SRR22128825
SRR22128828
SRR22128832
SRR22128835
SRR22128843
SRR22128847
SRR22128848
SRR22128850
SRR22128852
SRR22128856
SRR22128857
SRR22128865
SRR22128875
SRR22128878
SRR22128881
SRR22128883
SRR22128889
SRR22128892
SRR22128895
SRR22128897
SRR22128898
SRR22128901
SRR22128904
SRR22128914
SRR22128915
SRR22128917
SRR22128918
SRR22128924
SRR22128928
SRR22128930
SRR22128932
SRR22128933
SRR22128943
SRR22223709
SRR22236456
SRR22236459
SRR22236515
SRR22236632
SRR22236641
SRR22236649
SRR22236653
SRR22236974
SRR22236978
SRR22236985
SRR22236986
SRR22236991
SRR22236994
SRR22237145
SRR22237151
SRR22237157
SRR22241651
SRR22241652
SRR22241762
SRR22241875
SRR22242028
SRR22242374
SRR22242468
SRR22242489
SRR22242540
SRR22242541
SRR22259586
SRR22259870
SRR22260076
SRR22260094
SRR22260266
SRR22260336
SRR22290200
SRR22290201
SRR22290203
SRR22290206
SRR22290207
SRR22290209
SRR22290211
SRR22290747
SRR22290754
SRR22290760
SRR22291042
SRR22292003
SRR22292018
SRR22292023
SRR22292025
SRR22292029
SRR22292030
SRR22292031
SRR22292033
SRR22292047
SRR22292048
SRR22292055
SRR22292056
SRR22292057
SRR22292058
SRR22292062
SRR22292063
SRR22292065
SRR22292068
SRR22292069
SRR22292070
SRR22292071
SRR22292074
SRR22292078
SRR22292080
SRR22292085
SRR22292086
SRR22292091
SRR22292093
SRR22292094
SRR22292106
SRR22292112
SRR22292114
SRR22292126
SRR22292131
SRR22292137
SRR22292145
SRR22292150
SRR22292158
SRR22292164
SRR22292166
SRR22292174
SRR22292175
SRR22292177
SRR22292179
SRR22292180
SRR22292182
SRR22292183
SRR22292187
SRR22292190
SRR22292191
SRR22292193
SRR22292194
SRR22292196
SRR22292197
SRR22292198
SRR22292199
SRR22292204
SRR22292205
SRR22292206
SRR22292207
SRR22292209
SRR22292210
SRR22292212
SRR22292216
SRR22292220
SRR22292221
SRR22292222
SRR22292227
SRR22292229
SRR22292231
SRR22292233
SRR22292237
SRR22292240
SRR22292241
SRR22292242
SRR22292246
SRR22292247
SRR22292249
SRR22292253
SRR22292255
SRR22292256
SRR22292257
SRR22292262
SRR22292263
SRR22292264
SRR22292266
SRR22292267
SRR22292268
SRR22292269
SRR22292271
SRR22292272
SRR22292273
SRR22292274
SRR22292275
SRR22292276
SRR22292278
SRR22292279
SRR22292280
SRR22292284
SRR22292287
SRR22292288
SRR22292289
SRR22292292
SRR22292297
SRR22292298
SRR22292300
SRR22292302
SRR22292303
SRR22292304
SRR22292307
SRR22292308
SRR22292309
SRR22292311
SRR22292316
SRR22292317
SRR22292319
SRR22292320
SRR22292324
SRR22292328
SRR22292330
SRR22292331
SRR22292332
SRR22292340
SRR22292343
SRR22292344
SRR22292354
SRR22292356
SRR22292357
SRR22292358
SRR22292359
SRR22292360
SRR22292361
SRR22292363
SRR22292366
SRR22292367
SRR22292368
SRR22292370
SRR22292371
SRR22292372
SRR22292373
SRR22292375
SRR22292378
SRR22292379
SRR22292380
SRR22292382
SRR22292383
SRR22292386
SRR22315512
SRR22315513
SRR22315614
SRR22315615
SRR22315618
SRR22315619
SRR22315621
SRR22315622
SRR22315624
SRR22315625
SRR22315630
SRR22315631
SRR22315633
SRR22315634
SRR22315636
SRR22315638
SRR22315639
SRR22315641
SRR22315840
SRR22315842
SRR22315844
SRR22315846
SRR22315848
SRR22315850
SRR22315852
SRR22315854
SRR22315856
SRR22315857
SRR22315858
SRR22315860
SRR22315862
SRR22315863
SRR22315864
SRR22315865
SRR22315866
SRR22315867
SRR22315869
SRR22315871
SRR22315873
SRR22315875
SRR22315891
SRR22315893
SRR22315895
SRR22315897
SRR22315899
SRR22315900
SRR22315902
SRR22315904
SRR22315906
SRR22315908
SRR22315910
SRR22315912
SRR22315914
SRR22315916
SRR22315918
SRR22315920
SRR22315922
SRR22315924
SRR22315925
SRR22315926
SRR22315927
SRR22315928
SRR22315929
SRR22315930
SRR22315931
SRR22315932
SRR22315933
SRR22315934
SRR22315935
SRR22315936
SRR22315937
SRR22315938
SRR22401235
SRR22719970
SRR22719972
SRR22719974
SRR22719976
SRR22720150
SRR22720152
SRR22720154
SRR22720156
SRR22834390
SRR22834396
SRR22909291
SRR22910123
SRR22910759
SRR22973651
SRR22973671
SRR22992086
SRR22992185
SRR22992187
SRR23010281
SRR23010293
SRR23101637
SRR23101656
SRR23102766
SRR23102842
SRR23102846
SRR23102848
SRR23102859
SRR23102871
SRR23102874
SRR23102939
SRR23102957
SRR23102964
SRR23102987
SRR23103049
SRR23103088
SRR23106871
SRR23254536
SRR23254538
SRR23254540
SRR23254542
SRR23254544
SRR23254546
SRR23254547
SRR23254550
SRR23254553
SRR23275752
SRR23275769
SRR23286237
SRR23286250
SRR23286316
SRR23309237
SRR23309515
SRR23363677
SRR23363688
SRR23363791
SRR23363802
SRR23363830
SRR23364546
SRR23385908
SRR23386071
SRR23386080
SRR23386106
SRR23386109
SRR23386129
SRR23386243
SRR23386250
SRR23386266
SRR23386274
SRR23386275
SRR23386276
SRR23386281
SRR23386285
SRR23386503
SRR23386524
SRR23386562
SRR23386568
SRR23386570
SRR23458395
SRR23458484
SRR23458543
SRR23458572
SRR23498476
SRR23499151
SRR23499199
SRR23499298
SRR23499386
SRR23588272
SRR23628557
SRR23631451
SRR23632792
SRR23632817
SRR23675595
SRR23675599
SRR23675600
SRR23675681
SRR23675683
SRR23675684
SRR23675686
SRR23675692
SRR23675694
SRR23675695
SRR23675701
SRR23675702
SRR23675704
SRR23675706
SRR23675707
SRR23675710
SRR23675711
SRR23675713
SRR23675716
SRR23675717
SRR23675721
SRR23675722
SRR23675727
SRR23675729
SRR23675731
SRR23675732
SRR23675733
SRR23675735
SRR23675742
SRR23675747
SRR23675750
SRR23675760
SRR23675764
SRR23675765
SRR23675766
SRR23675767
SRR23675769
SRR23675770
SRR23675779
SRR23675783
SRR23675784
SRR23675786
SRR23675789
SRR23675794
SRR23675795
SRR23675798
SRR23675804
SRR23675805
SRR23675810
SRR23675811
SRR23675813
SRR23675819
SRR23675820
SRR23675821
SRR23675823
SRR23716821
SRR23752693
SRR23752740
SRR23752790
SRR23752994
SRR23802893
SRR23855874
SRR23863663
SRR23863715
SRR23863812
SRR23863830
SRR23949921
SRR23950226
SRR23950276
SRR23950311
SRR24010330
SRR24049274
SRR24049282
SRR24049310
SRR24098685
SRR24098693
SRR24098723
SRR24099181
SRR24099209
SRR24099235
SRR24128177
SRR24190595
SRR24190597
SRR24190600
SRR24190612
SRR24190614
SRR24190744
SRR24190753
SRR24190759
SRR24190765
SRR24190769
SRR24234082
SRR24234093
SRR24297377
SRR24335177
SRR24385975
SRR24385982
SRR24386169
SRR24386179
SRR24386201
SRR24433184
SRR24481848
SRR24594820
SRR24727407
SRR24765155
